# Supplementary material for: Tannins Can Have Direct Interactions with Anthelmintics: Investigations by Isothermal Titration Calorimetry
Source: Molecules. 2023 Jul 7;28(13):5261. doi: 10.3390/molecules28135261 (PMC10343783; doi:10.3390/molecules28135261)
Supplement: Supplementary file 1 [file molecules-28-05261-s001.zip]

Archive with 1 entries (1 files):
- molecules-2450966-supplementary.pdf
